# Supplementary material for: Identification of Tumor-Suppressive miR-30e-3p Targets: Involvement of SERPINE1 in the Molecular Pathogenesis of Head and Neck Squamous Cell Carcinoma
Source: Int J Mol Sci. 2022 Mar 30;23(7):3808. doi: 10.3390/ijms23073808 (PMC8998321; doi:10.3390/ijms23073808)
Supplement: Supplementary file 1 [file ijms-23-03808-s001.zip]

Archive with 2 entries (2 files):
- Supplemental Figure.pptx
- Supplemental Tables.xlsx
