# Supplementary material for: Identification of Tumor-Suppressive miR-30e-3p Targets: Involvement of SERPINE1 in the Molecular Pathogenesis of Head and Neck Squamous Cell Carcinoma
Source: Int J Mol Sci. 2022 Mar 30;23(7):3808. doi: 10.3390/ijms23073808 (PMC8998321; doi:10.3390/ijms23073808)
Supplement: Supplementary file 1 [file ijms-23-03808-s001.zip › Supplemental Tables.xlsx]

## Sheet: Table S1
Supplemental Table 1. Used reagents in this study
TaqMan primers and probes	Assay ID		Company
SERPINE1	Hs00167155_m1		Applied Biosystems, Waltham, MA, USA
GAPDH	Hs02786624_g1		Applied Biosystems, Waltham, MA, USA
Pre-miR™ miRNA Precursor	Assay ID	Concentration
hsa-miR-30e-3p	PM10491	10nM	Applied Biosystems, Waltham, MA, USA
negative control miRNA #2	AM17111	10nM	Applied Biosystems, Waltham, MA, USA
Antibody	catalog number	dilution
anti-SERPINE1	sc-5297	WB 1:500	Santa Cruz Biotechnology, TX, USA
		IHC 1:50
anti-GAPDH	sc-32233	WB 1.5:1000	Santa Cruz Biotechnology, TX, USA
SilencerTM Select Pre-Designed siRNA	siRNA ID	Concentration
siSERPINE1-1	s10013	5nM	Invitrogen, Waltham, MA, USA
siSERPINE1-2	s10014	5nM

## Sheet: Table S2
Supplemental Table 2. Clinical features of two HNSCC cases used for immunohistochemical staining
Sample	Age	Sex	Location	cT	cN	cM	cStage	pT	pN	Differentiation
Patient 1	82	F	tongue	3	3b	0	ⅣB	3	3b	well
Patient 2	75	M	tongue	3	1b	0	Ⅲ	3	1b	moderate

## Sheet: Table S3
Supplemental Table 3. Primers used for SYBR Green assays
ADA	Forward	5'-AGAGGCTGTGGACATACTCAAG-3'
	Reverse	5'-TGCCGCAGCCTGTTATAAAG-3'
CPNE8	Forward	5'-ACCCCTACTGTGATGGCATTG-3'
	Reverse	5'-GCACAAAATACTGGGAGCCATC-3'
C14orf126	Forward	5'-AAGCTACCCTTGGAGGAAGAC-3'
	Reverse	5'-TGCCATGTTCCACTACAACC-3'
ERGIC2	Forward	5'-CATCAACAGCTCTTCCACCAAG-3'
	Reverse	5'-ACAAGTGCTGCCAAATGTGC-3'
HMGA2	Forward	5'-ACTGGAGAAAAACGGCCAAG-3'
	Reverse	5'-TATAAGATTGCCCGGGTGGTC-3'
PLS3	Forward	5'-TGGTTTTGGGACTGCTTTGG-3'
	Reverse	5'-TTTTGCCAGCCCGAGTTTTC-3'
PSMD10	Forward	5'-AACTGACCAGGACAGCAGAAC-3'
	Reverse	5'-GCAGAAGCCGCAATATGAAGAG-3'
RALB	Forward	5'-ACGCAGCCATTCGAGATAAC-3'
	Reverse	5'-TTCCCTGAATTCGGCAGTTG-3'
SERPINE1	Forward	5'-GGCTCAGACCAACAAGTTCAAC-3'
	Reverse	5'-AAGGGGCAGCAATGAACATG-3'
SFXN1	Forward	5'-ATGCCGTCGTCAATTACACC-3'
	Reverse	5'-GCAGCAAAGGGAACAAAACG-3'
TMEM87B	Forward	5'-CGTGACCATGTGGAAAGTGAAC-3'
	Reverse	5'-CCCATTACTGCAGCAGAAACTG-3'
GAPDH	Forward	5'-AGCCACATCGCTCGCTCAGACAC-3'
	Reverse	5'-GCCCAATACGACCAAATCC-3'
